# Supplementary material for: A corset function of exoskeletal ECM promotes body elongation in Drosophila
Source: Commun Biol. 2021 Jan 19;4:88. doi: 10.1038/s42003-020-01630-9 (PMC7815793; doi:10.1038/s42003-020-01630-9)
Supplement: Supplementary file 4 — Supplementary Data 1 [file 42003_2020_1630_MOESM4_ESM.xlsx]

## Sheet: Fig. 1k
Genotype	+/+	MB/+	Df/+	MB/MB	MB/Df	+/Y	MB/Y	Df/Y	MB/Y;CyO/UAS-Cpr11A	MB/Y;Act-GAL4/UAS-Cpr11A	Df/Y;Cpr11A:GFP/+	+/Y;Cpr11A:GFP/+	Act-GAL4	Act-GAL4/UAS-dsRNA		ANOVA summary
Axial Ratios	3.15	3.124	3.246	2.742	2.862	3.552	2.689	2.54	2.753	3.139	2.966	3.074	2.971	2.939		F	78.92
	3.155	3.054	3.039	2.672	2.709	3.323	2.807	2.867	2.682	3.007	3.094	3.021	3.077	2.702		P value	<0.0001
	3.173	3.038	3.171	2.632	2.704	3.235	2.746	2.603	2.669	2.9	3.137	2.984	3.14	3		P value summary	****
	3.059	3.092	3.282	2.718	2.74	3.172	2.732	2.557	2.792	3.025	3.208	3.04591	3.107	3.043		Significant diff. among means (P < 0.05)?	Yes
	2.992	3.029	3.053	2.755	2.745	3.069	2.926	2.688	2.82	3.06	3.045	2.966	3.066	2.935		R squared	0.6585
	3.151	2.787	3.1118	2.947	2.679	2.963	2.825	2.739	2.821	3.054	2.844	3.18504	3.166	2.743
	3.405	2.91	3.05539	2.713	2.812	2.989	2.771	2.629	2.921	3.113	2.955	3.12675	2.988	2.722		Brown-Forsythe test
	2.913	2.868	3.4255	2.905	2.77	2.953	2.697	2.556	2.884	3.113	2.965	2.95227	3.11	2.974		F (DFn, DFd)	1.494 (13, 532)
	3.378	2.88	3.14388	2.896	2.795	2.902	2.948	2.554	2.707	3.047	3.00593	3.19245	2.984	3.042		P value	0.1149
	2.9518	3.192	3.09499	2.871	2.777	2.994	2.886	2.689	2.908	3.082	3.30987	3.11444	2.967	2.945		P value summary	ns
	3.269	3.061	2.96287	2.966	2.827	2.963	2.767	2.557	2.788	2.978	3.24622	3.18887	3.167	3.153		Are SDs significantly different (P < 0.05)?	No
	3.1055	3.156	2.9507	2.848	2.733	2.906	2.792	2.535	2.838	2.934	3.13077	3.11678	3.206	2.738
	3.3245	3.036	2.99195	2.768	2.742	3.27	2.726	2.502	2.693	3.014	3.03057	3.06463	2.942	2.765		Bartlett's test
	3.2116	3.194	3.08015	3.035	2.87141	2.933	2.789	2.551	2.93717	3.302	3.34422	3.13172	2.89951	3.003		Bartlett's statistic (corrected)	19.25
	3.0125	2.941	3.03209	3.08	3.02569	2.981	2.75	2.695	3.16901	3.021	3.08128	3.19163	3.28653	2.833		P value	0.1154
	3.09	3.027	3.05693	2.98	2.93668	3.053	2.776	2.675	2.90443	2.96	2.99019	3.27254	3.21395	3.032		P value summary	ns
	3.138	3.142	3.0702	3.12	2.75966	3.086	2.831	2.569	3.00457	3.021	3.02091	3.20148	3.15096	2.824		Are SDs significantly different (P < 0.05)?	No
	3.0405	2.918	3.07565	2.892	2.94092	2.891	2.976	2.514	2.84332	3.108	3.20979	3.13842	3.10725	2.947
	3.207	3.04124	3.28029	2.8769	2.94178	3.062	3.147	2.523	2.89072	3.042	3.22464	3.19369	3.08414	2.872		ANOVA table	SS	DF	MS	F (DFn, DFd)	P value
	3.4263	3.06848	2.99656	2.8631	2.8877	3.0509	2.9139	2.593	2.83823	3.06598	3.23975	3.18753	3.37681	2.907		Treatment (between columns)	13.33	13	1.025	F (13, 532) = 78.92	P<0.0001
	3.2052	2.91294	2.94255	2.8907	2.91648	3.1316	2.8112	2.644	2.91431	3.15745	3.16168	3.14716	3.17911	2.982		Residual (within columns)	6.91	532	0.01299
	3.0926	3.13154	3.0849	2.6698	3.00355	2.9799	2.8397	2.734	3.06042	3.01114	3.18225	2.99459	2.90312	2.727		Total	20.24	545
	3.1077	3.01351	3.18509	2.8229	3.03253	3.1847	2.8412	2.7	2.78759	3.18134	2.96383	3.10531	2.98714	2.715
	3.0905	3.06398	3.06272	2.8012	2.79511	3.1958	2.729	2.645	2.90978	3.10947	3.11883	3.30599	2.97358	2.952		Data summary
	3.1745	3.08961	3.1684	2.8215	2.93524	3.2979	2.9507	2.81	2.92925	3.0706	2.99991	3.09893	3.07937	2.793		Number of treatments (columns)	14
	3.0955	3.0098	3.01193	2.9336	2.74963	3.3192	2.7008	2.5897	2.96316	3.28445	3.07658	3.11385	3	3.035		Number of values (total)	546
	3.0897	3.24382	3.14021	2.8631	2.92049	3.1008	2.8038	2.4946	2.94513	3.29316	3.18569	3.24553	3.09201	2.817
	3.0957	3.02944	3.2452	2.8214	2.86368	3.1516	2.952	2.5034	2.91846	3.27793	3.25824	2.99616	3.12406	2.801
	3.0341	3.0617	3.01573	2.7565	2.89267	3.0179	2.7032	2.4318	3.03037	3.14554	3.16344	3.25778	3.22148	2.945
	3.1971	3.08257	3.12202	2.7793	2.90631	3.0797	2.9363	2.587	2.87305	3.15129	2.96335	3.02043	2.99216	2.789
	3.0328	3.11296	2.9873	2.8507	2.9679	3.1878	2.7614	2.4583	2.98875	2.92277	3.00118	3.09482	3.14993	2.982
	3.148	3.06141	3.18629	3.0166	2.99735	3.2503	2.8777	2.5306	2.94111	3.13946	3.09392	3.11593	3.31294	2.789
	3.1351	3.09426	3.15917	2.91	2.8059	3.0478	2.8043	2.4727	2.99121	3.1264	3.11638	3.16059	3.30783	2.946
	3.1437	2.9209	3.12977	2.9988	2.89858	3.0319	2.7199	2.5752	2.91304	3.2658	3.31785	3.15666	2.99503	2.977
	3.1114	2.95077	3.05435	2.9391	2.84289	3.3252	2.7204	2.4983	2.81242	3.22911	3.05384	3.19373	3.15019	3.013
	3.0002	3.06514	3.04078	3.055		3.2101	2.7539	2.6459	3.01667	2.99162	3.06427	3.24834	3.27517	3.183
	3.277	3.06277		3.0997		3.0971	2.82073		2.85896	3.12016	3.13743		3.18309	2.806
	3.1144	3.13118				3.0196				3.28576	3.35473		3.21087	2.989
	3.0714					3.2185				3.10932	3.06121		3.53256	3.034
						3.3281				3.19709			3.33037	2.888
						3.1659				3.10747			3.14856	2.978
						3.1402				3.11956			3.08855	2.938
						3.1609							3.21775	3.052
						3.3448							3.08905	2.73
														2.998
														2.989
Mean	3.13767	3.04203	3.10157	2.87324	2.85106	3.12125	2.81679	2.59601	2.88425	3.10197	3.11084	3.12792	3.12623	2.91233
S.D.	0.115159	0.098127	0.105039	0.124326	0.098912	0.145506	0.0995528	0.0988949	0.109458	0.104884	0.121781	0.0903442	0.133673	0.121599
Tukey's multiple comparisons test
Number of families=1; number of comparisons=91; alpha=0.05; only meaningful comparisons are shown below
vs. +/+
Mean Diff.		0.09565	0.03611	0.2644	0.2866	0.01642
95.00% CI of diff.		0.008118 to 0.1832	-0.05264 to 0.1249	0.1763 to 0.3526	0.1972 to 0.3760	-0.06803 to 0.1009
Significant?		Yes	No	Yes	Yes	No
Summary		*	ns	****	****	ns
Adjusted P Value		0.0179	0.9848	<0.0001	<0.0001	>0.9999
vs. MB/+
Mean Diff.				0.1688	0.191
95.00% CI of diff.				0.08010 to 0.2575	0.1010 to 0.2809
Significant?				Yes	Yes
Summary				****	****
Adjusted P Value				<0.0001	<0.0001
vs. Df/+
Mean Diff.					0.2505
95.00% CI of diff.					0.1593 to 0.3417
Significant?					Yes
Summary					****
Adjusted P Value					<0.0001
vs. +/Y
Mean Diff.							0.3045	0.5252	0.237	0.01928	0.01041	-0.006661
95.00% CI of diff.							0.2188 to 0.3901	0.4389 to 0.6115	0.1514 to 0.3227	-0.06356 to 0.1021	-0.07404 to 0.09487	-0.09296 to 0.07964
Significant?							Yes	Yes	Yes	No	No	No
Summary							****	****	****	ns	ns	ns
Adjusted P Value							<0.0001	<0.0001	<0.0001	>0.9999	>0.9999	>0.9999
vs. MB/Y
Mean Diff.								0.2208	-0.06746	-0.2852
95.00% CI of diff.								0.1309 to 0.3107	-0.1567 to 0.02182	-0.3718 to -0.1986
Significant?								Yes	No	Yes
Summary								****	ns	****
Adjusted P Value								<0.0001	0.3785	<0.0001
vs. Df/Y
Mean Diff.											-0.5148
95.00% CI of diff.											-0.6036 to -0.4261
Significant?											Yes
Summary											****
Adjusted P Value											<0.0001
vs. Df/Y;Cpr11A:GFP/+
Mean Diff.												-0.01708
95.00% CI of diff.												-0.1058 to 0.07168
Significant?												No
Summary												ns
Adjusted P Value												>0.9999
vs. Act-GAL4
Mean Diff.														0.2139
95.00% CI of diff.														0.1329 to 0.2949
Significant?														Yes
Summary														****
Adjusted P Value														<0.0001

## Sheet: Fig. 2d, e, f
	Control				Cpr11ADf				Tb1
Embryo	L(um)	W(um)	Axial ratio (L/W)		L(um)	W(um)	Axial ratio (L/W)		L(um)	W(um)	Axial ratio (L/W)
	703.772	273.161	2.5764		689.077	250.983	2.74551		697.808	265.788	2.62543
	757.262	237.591	3.18724		739.195	264.263	2.79719		752.744	243.745	3.08825
	781.781	230.21	3.39595		756.128	249.504	3.03053		763.722	273.403	2.79339
	830.006	260.395	3.18749		766.074	271.218	2.82457		788.429	270.436	2.9154
	838.207	267.31	3.13571		777.904	259.992	2.99203		798.674	279.118	2.86142
	851.774	252.401	3.37468		812.278	228.63	3.55281		807.739	270.326	2.98801
	858.052	277.662	3.09027		812.451	255.331	3.18195		821.262	262.82	3.12481
	861	255.543	3.3693		836.654	263.357	3.17688
	870.413	249.552	3.4879		840.741	253.886	3.31149
					858.186	237.517	3.61315
					871.396	271.677	3.20748
					883.511	250.878	3.52168
					907.383	256.922	3.53174
1st instar	L(um)	W(um)	Axial ratio (L/W)		L(um)	W(um)	Axial ratio (L/W)		L(um)	W(um)	Axial ratio (L/W)
	786.777	241.971	3.25154		761.927	242.625	3.14034		823.973	258.304	3.18993
	787.873	267.244	2.94814		762.145	264.576	2.88063		906.515	290.117	3.12465
	837.843	272.83	3.07093		808.532	251.246	3.21808		934.599	272.244	3.43295
	855.063	256.97	3.32749		820.752	229.255	3.58008		964.202	270.669	3.5623
	918.797	270.421	3.39766		823.283	263.093	3.12925		984	264.388	3.72181
	920.422	255.331	3.60482		831.985	259.411	3.20721		986.476	272.151	3.62474
	928.413	248.193	3.74069		835.256	244.652	3.41406		1024.42	268.696	3.81257
	929.429	259.483	3.58185		847.233	251.422	3.36977		1058.49	285.082	3.71292
	935.266	253.864	3.68413		858.402	263.26	3.26066		1097.29	322.163	3.40601
	950.24	258.202	3.68022		882.37	251.864	3.50336		1153.73	335.89	3.43483
	951.025	259.954	3.65844		884.634	257.74	3.43227		1158.61	318.001	3.6434
	971.505	245.16	3.96274		884.973	264.504	3.34578		1176.71	338.491	3.47633
	975.819	262.111	3.72292		886.356	249.203	3.55676		1189.68	317.235	3.75016
	978.332	271.218	3.60718		889.6	253.207	3.51333		1190.12	334.272	3.56034
	991.644	277.602	3.57218		892.375	272.858	3.27047		1211.43	361.074	3.35508
	991.918	268.953	3.68807		906.838	261.812	3.46369		1226.93	347.143	3.53436
	993.41	257.779	3.85373		910.686	249.835	3.64516		1230.12	342.928	3.58711
	1011.46	244.151	4.14276		915.194	258.816	3.53608		1249.93	384.492	3.25087
	1108.6	260.208	4.26044		915.482	265.573	3.44719		1264.6	364.908	3.46554
	1112.73	285.546	3.89684		930.79	275.83	3.3745		1277.3	354.142	3.60675
	1136.76	272.41	4.17298		930.971	265.727	3.50349		1282.78	391.96	3.27274
	1165.58	284.886	4.09141		943.157	283.541	3.32636		1338.88	392.536	3.41086
	1171.76	289.569	4.04657		991.462	274.473	3.61224		1356.33	421.76	3.21588
	1190.73	288.746	4.1238		1102.81	308.772	3.5716		1436.1	483.95	2.96745
	1207.51	284.808	4.23973		1108.27	288.361	3.84333
	1219.87	295.904	4.12251		1113.57	297.508	3.743
	1241.71	295.445	4.20285		1156.22	317.849	3.63765
	1251.16	327.933	3.8153		1202.17	332.372	3.61695
	1254.05	295.356	4.2459		1326.76	407.53	3.25562
	1269	304.334	4.16976		1354.58	371.124	3.64994
	1284.67	344.211	3.73222		1495.45	454.448	3.2907
	1287.19	276.178	4.66074		1637.99	461.696	3.54777
	1301.24	337.007	3.86118		1651.38	448.816	3.67942
	1333.73	328.192	4.06388
	1369.08	289.478	4.72949
	1404.98	344.86	4.07406
	1446.97	356.325	4.0608
	1465.18	335.506	4.36708
	1485.61	360.976	4.11553
	1496.72	449.397	3.3305
	1517.59	375.609	4.04033
	1530.56	344.659	4.4408
	1550.24	372.309	4.16385
	1624.06	396.36	4.09743
	1704.57	445.763	3.82394
	1734.1	421.687	4.1123
	1776.98	465.39	3.81825
2nd instar	L(um)	W(um)	Axial ratio (L/W)		L(um)	W(um)	Axial ratio (L/W)		L(um)	W(um)	Axial ratio (L/W)
	1666.18	397.256	4.19423		1421.48	407.358	3.48952		1283.39	450.253	2.85038
	1714.04	426.143	4.02223		1423.73	415.679	3.42507		1392.84	465.847	2.9899
	1723.8	420.182	4.10252		1507.03	385.127	3.91308		1409.78	458.361	3.07571
	1765.86	392.061	4.50404		1552.2	432.293	3.59063		1515.77	522.42	2.90143
	1830.06	424.575	4.31035		1618.09	454.273	3.56192		1527.89	542.91	2.81425
	1832.66	418.648	4.37757		1631.04	439.469	3.71139		1569.18	520.584	3.01426
	1857.31	423.224	4.38849		1740.15	515.22	3.37749		1601.83	535.461	2.9915
	1904.37	456.429	4.17232		1753.18	437.925	4.00338		1609.26	565.331	2.84659
	1975.12	458.9	4.30404		1809.78	414.225	4.36907		1654.5	587.765	2.8149
	2023.85	405.564	4.99021		1822.18	516.72	3.52643		1656	535.985	3.08964
	2050.83	454.273	4.51453		1882.39	512.964	3.66964		1776.46	630.539	2.81736
	2072.79	443.677	4.67185		1971.86	507.737	3.88362		1807.69	617.636	2.9268
	2207.57	502.988	4.38891		2188.91	583.44	3.75173		1813.89	597.229	3.03718
	2226.42	490.005	4.54366		2228.5	594.952	3.74569		1854.54	669.208	2.77124
	2246.8	483.204	4.6498		2229.68	613.077	3.63687		1858.57	669.321	2.77679
	2248.04	443.476	5.06914		2232.31	552.389	4.04119		1940.76	672.707	2.88499
	2249.98	460.42	4.8868		2233.52	595.131	3.75298		1947.42	662.184	2.9409
	2254.86	501.641	4.49496		2269.03	610.188	3.71858		1961.86	714.108	2.74729
	2284.77	501.191	4.55869		2272.38	594.739	3.82079		2100.16	754.573	2.78324
	2326.96	501.137	4.64335		2277.73	610.321	3.73201		2211.78	802.775	2.75517
	2383.66	474.292	5.02572		2282.37	590.791	3.86323
	2419.21	495.315	4.88419		2314.53	614.612	3.76584
	2445.59	486.222	5.02978		2315.9	650.207	3.56179
	2474.29	467.951	5.2875		2329.39	623.518	3.73589
	2499.65	501.967	4.97971		2342.62	633.803	3.69612
	2514.45	508.649	4.94339		2368.77	601.809	3.93608
	2570.06	505.643	5.08277		2375.61	580.044	4.09556
	2590.72	534.418	4.84774		2459.5	641.3	3.83517
	2605.14	492.831	5.28608		2483.42	703.93	3.52794
	2621.35	572.285	4.5805		2488.49	650.95	3.82286
	2667.3	535.41	4.98178		2569.78	692.515	3.71079
	2690.3	478.012	5.6281		2679.82	702.83	3.8129
	2780.89	573.133	4.85209		2773.63	746.115	3.71743
	2793.34	559.498	4.99258
	2795.26	540.645	5.17023
	2931.39	654.689	4.47753
	3065.84	579.435	5.29109
3rd instar	L(um)	W(um)	Axial ratio (L/W)		L(um)	W(um)	Axial ratio (L/W)		L(um)	W(um)	Axial ratio (L/W)
	2635.64	570.198	4.62232		2383.14	665.326	3.58192		2084.95	817.817	2.54941
	2824.6	529.675	5.33271		2397.17	698.72	3.43081		2292.73	789.353	2.90457
	2847.2	597.374	4.76619		2628.56	642.205	4.09302		2372.22	929.699	2.5516
	2916.49	604.569	4.82408		2649.7	807.826	3.28004		2423.27	870.595	2.78347
	3040.41	603.934	5.03434		2692.37	737.101	3.65265		2442.91	891.965	2.7388
	3155.75	628.763	5.01898		2694.69	758.844	3.55105		2478.15	950.886	2.60615
	3230.16	733.485	4.40385		2823.88	739.786	3.81715		2490.69	937.002	2.65815
	3369.67	621.659	5.42045		2903.25	697.194	4.16419		2501.35	966.326	2.58852
	3407.96	670.434	5.08321		2941.37	769.974	3.82009		2532.3	966.61	2.61978
	3412.66	701.442	4.86521		3034.56	921.612	3.29266		2551.72	945.198	2.69966
	3458.09	673.066	5.13782		3048.35	880.918	3.46042		2591.99	1025.65	2.52717
	3489.1	756.904	4.60971		3095.31	847.344	3.65296		2602.89	957.416	2.71867
	3548.7	721.104	4.92121		3236.98	948.894	3.41131		2626.79	968.489	2.71226
	3563.95	692.376	5.14741		3254.14	809.227	4.0213		2631.23	940.363	2.7981
	3591.93	646.406	5.55677		3307.84	1010.97	3.27195		2654.83	947.277	2.80259
	3658.56	716.376	5.10703		3330.41	918.858	3.62451		2712.57	1040.41	2.60721
	3662.2	747.585	4.8987		3337.67	910.788	3.66459		2719.43	1029.36	2.64186
	3672.97	732.468	5.0145		3430.81	1026.54	3.34212		2733.47	1010.62	2.70475
	3817.32	770.363	4.95522		3477.12	971.001	3.58096		2843.28	1101.79	2.5806
	3884.02	747.224	5.19794		3535.15	989.258	3.57353		2907.07	1129.79	2.57312
	4002.72	809.227	4.94635		3546.56	947.709	3.74224		2948.68	1090.65	2.7036
	4331.87	939.9	4.60886		3556.86	1152.13	3.08719		3001.43	1100.95	2.72621
	4338.73	878.045	4.94136		3561.15	1041.89	3.41798		3008.67	1065.93	2.82257
	4482.93	966.047	4.64049		3563.34	1007.97	3.53516		3032.69	1144.41	2.65
	4560.29	1086.97	4.19543		3597.59	1051.9	3.42008		3046.19	1163.03	2.61918
	4670.61	969.721	4.81645		3646.53	1007.17	3.62058		3133.48	1211.82	2.58576
	4754.84	948.089	5.01518		3697.92	955.119	3.87169		3139.64	1226.41	2.56003
	4889.53	1020.89	4.78946		3734.79	1003.36	3.7223		3205.42	1264.12	2.53569
	5003.15	1127.18	4.43863		3739.5	1119.52	3.34027		3311.32	1274.92	2.59728
	5023.96	1059.23	4.74303		3797.52	1072.72	3.54007		3329.89	1289.93	2.58145
	5373.75	1119.44	4.8004		3813.13	966.61	3.94485		3356.1	1278.63	2.62476
					3871.72	994.228	3.89419		3359.75	1311.93	2.56092
					3944.77	1074.06	3.67276		3361.72	1390.01	2.41849
									3475.02	1453.49	2.39081
									3508.71	1401.67	2.50323
									3590.41	1416.12	2.53539
									3610.22	1483.89	2.43295
									3678.22	1435.01	2.56321

## Sheet: Fig. 2f
	Control			Cpr11ADf			Tb1
	Mean	S.D.		Mean	S.D.		Mean	S.D.
Embryo	3.20055	0.270608		3.19131	0.30315		2.91381	0.173622
1st instar	3.90162	0.376221		3.44142	0.204254		3.46332	0.213631
2nd instar	4.7332	0.382404		3.7516	0.201613		2.89148	0.110682
3rd instar	4.89849	0.29359		3.60899	0.251527		2.62574	0.112999
Two-way ANOVA	Ordinary
Alpha	0.05
Source of Variation	% of total variation	P value	P value summary	Significant?
Interaction	19.93	<0.0001	****	Yes
Row Factor (stage)	5.832	<0.0001	****	Yes
Column Factor (genotype)	29.82	<0.0001	****	Yes
ANOVA table	SS (Type III)	DF	MS	F (DFn, DFd)	P value
Interaction	35.73	6	5.955	F (6, 313) = 82.31	P<0.0001
Row Factor (stage)	10.46	3	3.486	F (3, 313) = 48.18	P<0.0001
Column Factor (genotype)	53.47	2	26.74	F (2, 313) = 369.5	P<0.0001
Residual	22.65	313	0.07235
Data summary
Number of columns (Column Factor)	3
Number of rows (Row Factor)	4
Number of values	325
Tukey's multiple comparisons test
Number of families=1; number of comparisons=91; alpha=0.05; only meaningful comparisons are shown below
	Predicted (LS) mean diff.	95.00% CI of diff.	Significant?	Summary	Adjusted P Value
Embryo: Control vs. Cpr11ADf	0.009241	-0.3749 to 0.3933	No	ns	>0.9999
Embryo: Control vs. Tb1	0.2867	-0.1596 to 0.7331	No	ns	0.6122
Embryo: Cpr11ADf vs. Tb1	0.2775	-0.1378 to 0.6927	No	ns	0.5505
1st instar: Control vs. Cpr11ADf	0.4602	0.2590 to 0.6614	Yes	****	<0.0001
1st instar: Control vs. Tb1	0.4383	0.2161 to 0.6605	Yes	****	<0.0001
1st instar: Cpr11ADf vs. Tb1	-0.0219	-0.2595 to 0.2157	No	ns	>0.9999
2nd instar: Control vs. Cpr11ADf	0.9816	0.7695 to 1.194	Yes	****	<0.0001
2nd instar: Control vs. Tb1	1.842	1.596 to 2.088	Yes	****	<0.0001
2nd instar: Cpr11ADf vs. Tb1	0.8601	0.6091 to 1.111	Yes	****	<0.0001
3rd instar: Control vs. Cpr11ADf	1.29	1.068 to 1.511	Yes	****	<0.0001
3rd instar: Control vs. Tb1	2.273	2.058 to 2.487	Yes	****	<0.0001
3rd instar: Cpr11ADf vs. Tb1	0.9833	0.7725 to 1.194	Yes	****	<0.0001
Control: Embryo vs. 1st instar	-0.7011	-1.023 to -0.3788	Yes	****	<0.0001
Control: 1st instar vs. 2nd instar	-0.8316	-1.026 to -0.6369	Yes	****	<0.0001
Control: 2nd instar vs. 3rd instar	-0.1653	-0.3810 to 0.05038	No	ns	0.3291
Cpr11ADf: Embryo vs. 1st instar	-0.2501	-0.5402 to 0.03994	No	ns	0.1688
Cpr11ADf: 1st instar vs. 2nd instar	-0.3102	-0.5282 to -0.09212	Yes	***	0.0003
Cpr11ADf: 2nd instar vs. 3rd instar	0.1426	-0.07545 to 0.3607	No	ns	0.5846
Tb1: Embryo vs. 1st instar	-0.5495	-0.9300 to -0.1690	Yes	***	0.0002
Tb1: 1st instar vs. 2nd instar	0.5718	0.3037 to 0.8400	Yes	****	<0.0001
Tb1: 2nd instar vs. 3rd instar	0.2657	0.02105 to 0.5104	Yes	*	0.0204

## Sheet: Fig. 3c, e
	Genotype	larva*	R**	Stiffness (N/m)					Genotype	larva*	R**	Stiffness (N/m)
					mean	S.D.							mean	S.D.
Circumferential	Control	1	0.888	166.54	117.62	34.82		Anteroposterior	Control	1	0.882	183.79	56.13	72.23
		2	0.958	92.38						2	0.785	22.97
		3	0.962	141.75						3	0.986	28.54
		4	0.956	113.94						4	0.722	7.33
		5	0.828	59.16						5	0.965	38.03
		6	0.976	116.81					Cpr11ADf	6	0.847	208.64	74.65	89.81
		7	0.973	132.73						7	0.833	38.89
	Cpr11ADf	8	0.951	44.73	63.27	15.17				8	0.874	33.88
		9	0.898	58.53						9	0.946	17.19
		10	0.963	55.67					Tb1	10	0.874	89.98	56.45	46.5
		11	0.979	81.82						11	0.894	101.61
		12	0.981	75.61						12	0.954	27.78
	Tb1	13	0.976	61.76	59.47	21.56				13	0.962	6.44
		14	0.975	90.59
		15	0.959	65.92				* Larva identifiers shown in Fig. 3d.
		16	0.936	34.54				** Correlation coefficients between strain and stress where stress > 1 N/m.
		17	0.859	44.54
* Larva identifiers shown in Fig. 3b.
** Correlation coefficients between strain and stress where stress > 1 N/m.
ANOVA summary								ANOVA summary
F	9.096							F	0.09072
P value	0.0029							P value	0.914
P value summary	**							P value summary	ns
Significant diff. among means (P < 0.05)?	Yes							Significant diff. among means (P < 0.05)?	No
R squared	0.5651							R squared	0.01782
Brown-Forsythe test								Brown-Forsythe test
F (DFn, DFd)	1.062 (2, 14)							F (DFn, DFd)	0.03928 (2, 10)
P value	0.3719							P value	0.9616
P value summary	ns							P value summary	ns
Are SDs significantly different (P < 0.05)?	No							Are SDs significantly different (P < 0.05)?	No
Bartlett's test								Bartlett's test
Bartlett's statistic (corrected)	2.865							Bartlett's statistic (corrected)	1.07
P value	0.2387							P value	0.5856
P value summary	ns							P value summary	ns
Are SDs significantly different (P < 0.05)?	No							Are SDs significantly different (P < 0.05)?	No
ANOVA table	SS	DF	MS	F (DFn, DFd)	P value			ANOVA table	SS	DF	MS	F (DFn, DFd)	P value
Treatment (between columns)	13062	2	6531	F (2, 14) = 9.096	P=0.0029			Treatment (between columns)	935.3	2	467.6	F (2, 10) = 0.09072	P=0.9140
Residual (within columns)	10053	14	718					Residual (within columns)	51550	10	5155
Total	23115	16						Total	52485	12
Data summary								Data summary
Number of treatments (columns)	3							Number of treatments (columns)	3
Number of values (total)	17							Number of values (total)	13
Tukey's multiple comparisons test
Number of families=1; number of comparisons=3; alpha=0.05
	Mean Diff.	95.00% CI of diff.	Significant?	Summary	Adjusted P Value
Control vs. Cpr11ADf	54.34	13.28 to 95.41	Yes	**	0.01
Control vs. Tb1	58.15	17.08 to 99.21	Yes	**	0.0062
Cpr11ADf vs. Tb1	3.802	-40.55 to 48.16	No	ns	0.9727

## Sheet: Fig. 5n
Genotype	Df/Y *from Fig.1	Df/Y; Tb1/+	+/Y; Tb1/+	Df/+; Tb1/+		ANOVA summary
Axial Ratios	2.54	1.7177	2.0401	2.1151		F	751.9
	2.867	1.7118	1.9674	2.0656		P value	<0.0001
	2.603	1.7685	1.9246	2.0698		P value summary	****
	2.557	1.8352	2.0056	2.1599		Significant diff. among means (P < 0.05)?	Yes
	2.688	1.696	1.9545	2.1401		R squared	0.9416
	2.739	1.7783	1.9392	2.0859
	2.629	1.7076	2.0142	2.0766		Brown-Forsythe test
	2.556	1.84689	2.0528	2.10545		F (DFn, DFd)	4.023 (3, 140)
	2.554	1.78954	2.0572	1.96513		P value	0.0088
	2.689	1.76753	2.11553	2.12451		P value summary	**
	2.557	1.99937	2.05069	1.95919		Are SDs significantly different (P < 0.05)?	Yes
	2.535	1.69025	2.05119	2.13734
	2.502	1.78329	2.07075	2.15488		Bartlett's test
	2.551	1.71602	2.01247	2.00144		Bartlett's statistic (corrected)	16.68
	2.695	1.78826	1.96901	2.11472		P value	0.0008
	2.675	1.80391	1.9412	2.21814		P value summary	***
	2.569	1.85516	1.97273	2.05435		Are SDs significantly different (P < 0.05)?	Yes
	2.514	1.88512	1.92719	1.93277
	2.523	1.75094	2.01286	2.08605		ANOVA table	SS	DF	MS	F (DFn, DFd)	P value
	2.593	1.86176	2.02493	2.00767		Treatment (between columns)	12.32	3	4.107	F (3, 140) = 751.9	P<0.0001
	2.644	1.88267	1.95483	2.11519		Residual (within columns)	0.7648	140	0.005463
	2.734	1.83521	2.10354	2.13471		Total	13.09	143
	2.7	1.90463	1.94632	2.04859
	2.645	1.83171	1.98339	2.05347		Data summary
	2.81	1.94521	1.99999	2.1456		Number of treatments (columns)	4
	2.5897	1.89409	2.08944	2.08614		Number of values (total)	144
	2.4946	1.88076	1.99941	2.14962
	2.5034	1.82875	2.05231	2.01045
	2.4318	1.7724	1.99681	2.11463		Tukey's multiple comparisons test
	2.587	1.78258	2.03593	2.07049		Number of families=1; number of comparisons=6; alpha=0.05; only meaningful comparisons are shown below
	2.4583	1.78652	1.99811	2.0684			Mean Diff.	95.00% CI of diff.	Significant?	Summary	Adjusted P Value
	2.5306	1.7389	1.96696	2.05681		Df/Y vs. Df/Y; Tb1/+	0.7855	0.7408 to 0.8302	Yes	****	<0.0001
	2.4727	1.87283	2.02696	2.05139		Df/Y; Tb1/+ vs. +/Y; Tb1/+	-0.1949	-0.2396 to -0.1502	Yes	****	<0.0001
	2.5752	1.81033	2.02186	2.05304		Df/Y; Tb1/+ vs. Df/+; Tb1/+	-0.2699	-0.3152 to -0.2245	Yes	****	<0.0001
	2.4983	1.92863	1.98488
	2.6459	1.84741	1.92957
		1.78205
		1.72256
Mean	2.59601	1.81054	2.0054	2.08039
S.D.	0.0988949	0.0743184	0.0506418	0.0623792

## Sheet: Suppl. fig. 1
	3rd instar larvae			Pupae
	Control	Cpr11ADf	MB00532	Control	Cpr11ADf	MB00532		ANOVA summary
	4.76619	3.58192	4.37206	3.552	2.54	2.689		F	807.3
	5.33271	3.43081	4.57669	3.323	2.867	2.807		P value	<0.0001
	5.03435	3.62058	4.27796	3.235	2.603	2.746		P value summary	****
	4.82408	3.89419	3.91957	3.172	2.557	2.732		Significant diff. among means (P < 0.05)?	Yes
	4.62232	3.87169	4.49329	3.069	2.688	2.926		R squared	0.9351
	5.42044	3.94485	4.63588	2.963	2.739	2.825
	5.0145	4.0213	4.43004	2.989	2.629	2.771		Brown-Forsythe test
	5.19794	3.58096	4.41983	2.953	2.556	2.697		F (DFn, DFd)	15.40 (5, 280)
	5.14741	4.09302	4.7592	2.902	2.554	2.948		P value	<0.0001
	4.40385	3.29266	3.9304	2.994	2.689	2.886		P value summary	****
	5.10703	4.16419	4.51756	2.963	2.557	2.767		Are SDs significantly different (P < 0.05)?	Yes
	4.64049	3.81715	4.03237	2.906	2.535	2.792
	5.01898	3.82009	3.85995	3.27	2.502	2.726		Bartlett's test
	5.08321	3.65265	3.68883	2.933	2.551	2.789		Bartlett's statistic (corrected)	97.53
	4.8987	3.53516	3.99502	2.981	2.695	2.75		P value	<0.0001
	5.13782	3.74224	4.33107	3.053	2.675	2.776		P value summary	****
	5.55677	3.57353	3.98013	3.086	2.569	2.831		Are SDs significantly different (P < 0.05)?	Yes
	4.94635	3.54007	4.23608	2.891	2.514	2.976
	4.92121	3.7223	3.91538	3.062	2.523	3.147		ANOVA table	SS	DF	MS	F (DFn, DFd)	P value
	4.95522	3.67276	4.03977	3.0509	2.593	2.9139		Treatment (between columns)	139	5	27.81	F (5, 280) = 807.3	P<0.0001
	4.86521	3.34212	4.25632	3.1316	2.644	2.8112		Residual (within columns)	9.644	280	0.03444
	4.6097	3.66459	4.10081	2.9799	2.734	2.8397		Total	148.7	285
	4.19543	3.46042	3.98161	3.1847	2.7	2.8412
	4.81645	3.65296	3.99811	3.1958	2.645	2.729		Data summary
	4.94136	3.28004	3.61941	3.2979	2.81	2.9507		Number of treatments (columns)	6
	5.01518	3.55105	3.99463	3.3192	2.5897	2.7008		Number of values (total)	286
	4.60886	3.41131	3.8662	3.1008	2.4946	2.8038
	4.74303	3.42008	4.28977	3.1516	2.5034	2.952
	4.43863	3.62451	4.1802	3.0179	2.4318	2.7032
	4.8004	3.27195		3.0797	2.587	2.9363
	4.78946	3.41798		3.1878	2.4583	2.7614
		3.08719		3.2503	2.5306	2.8777
		3.34027		3.0478	2.4727	2.8043
				3.0319	2.5752	2.7199
				3.3252	2.4983	2.7204
				3.2101	2.6459	2.7539
				3.0971		2.82073
				3.0196		2.742
				3.2185		2.672
				3.3281		2.632
				3.1659		2.718
				3.1402		2.755
				3.1609		2.947
				3.3448		2.713
				3.15		2.905
				3.155		2.896
				3.173		2.871
				3.059		2.966
				2.992		2.848
				3.151		2.768
				3.405		3.035
				2.913		3.08
				3.378		2.98
				2.9518		3.12
				3.269		2.892
				3.1055		2.8769
				3.3245		2.8631
				3.2116		2.8907
				3.0125		2.6698
				3.09		2.8229
				3.138		2.8012
				3.0405		2.8215
				3.207		2.9336
				3.4263		2.8631
				3.2052		2.8214
				3.0926		2.7565
				3.1077		2.7793
				3.0905		2.8507
				3.1745		3.0166
				3.0955		2.91
				3.0897		2.9988
				3.0957		2.9391
				3.0341		3.055
				3.1971		3.0997
				3.0328
				3.148
				3.1351
				3.1437
				3.1114
				3.0002
				3.277
				3.1144
				3.0714
Mean	4.89849	3.60899	4.162	3.12897	2.59601	2.84501
S.D.	0.29359	0.251527	0.286543	0.13159	0.0988949	0.115403
Tukey's multiple comparisons test
Number of families=1; number of comparisons=15; alpha=0.05; only meaningful comparisons are shown below
vs. Control larvae
Mean Diff.		1.29	0.7365
95.00% CI of diff.		1.156 to 1.423	0.5989 to 0.8741
Significant?		Yes	Yes
Summary		****	****
Adjusted P Value		<0.0001	<0.0001
vs. Cpr11ADf larvae
Mean Diff.			-0.553
95.00% CI of diff.			-0.6886 to -0.4175
Significant?			Yes
Summary			****
Adjusted P Value			<0.0001
vs. Control pupae
Mean Diff.					0.533	0.284
95.00% CI of diff.					0.4267 to 0.6392	0.1988 to 0.3691
Significant?					Yes	Yes
Summary					****	****
Adjusted P Value					<0.0001	<0.0001
vs. Cpr11ADf pupae
Mean Diff.						-0.249
95.00% CI of diff.						-0.3572 to -0.1408
Significant?						Yes
Summary						****
Adjusted P Value						<0.0001

## Sheet: Suppl. fig. 2
Weight of 10 male wandering larvae (mg)						ANOVA summary
	Control	Cpr11ADf	MB00532	Tb1		F	1.159
	10.4	12.1	10.7	13.9		P value	0.3528
	9.8	12.1	11.2	12.1		P value summary	ns
	10.9	7.9	12.6	10.1		Significant diff. among means (P < 0.05)?	No
	12.6	11.5	12.7	11.4		R squared	0.1618
	13.2	11.3	13.1	12.6
		9.4		11.9		Brown-Forsythe test
						F (DFn, DFd)	0.2017 (3, 18)
mean	11.38	10.7167	12.06	12		P value	0.8938
S. D.	1.45671	1.6999	1.04547	1.26174		P value summary	ns
						Are SDs significantly different (P < 0.05)?	No
						Bartlett's test
						Bartlett's statistic (corrected)	1.016
						P value	0.7974
						P value summary	ns
						Are SDs significantly different (P < 0.05)?	No
						ANOVA table	SS	DF	MS	F (DFn, DFd)	P value
						Treatment (between columns)	6.81	3	2.27	F (3, 18) = 1.159	P=0.3528
						Residual (within columns)	35.27	18	1.959
						Total	42.08	21
						Data summary
						Number of treatments (columns)	4
						Number of values (total)	22

## Sheet: Suppl. fig. 4m
Control 2nd to 3rd		Control within L3		Cpr11ADf 2nd to 3rd		Cpr11ADf within 3rd		Tb1/+ 2nd to 3rd		Tb1/+ within 3rd
L enlargement (%)	W enlargement (%)	L enlargement (%)	W enlargement (%)	L enlargement (%)	W enlargement (%)	L enlargement (%)	W enlargement (%)	L enlargement (%)	W enlargement (%)	L enlargement (%)	W enlargement (%)
158	140.3	105	110.2	125.3	108.9	115.3	129.5	192.4	195.2	127.3	142.5
161.3	150.3	103.8	112.9	179	150.5	123.6	117.6	139	147.3	160.2	190.3
158.6	142.4	121.7	124.3	146.6	144.6	113	108	183.1	214.5	130.5	130.9
140	114.9	100.9	104.4	184	144	108.6	113.9	232.2	252.2	116.5	106.2
125.7	119.6	107.3	105.5	205.8	164.2	145.4	129	133.5	154.5	126.2	148.5
151.9	125.5	126.7	108.4	165.8	152.2	122.8	118.5	125.4	143.1	124	126.5
147.5	131.6	131.7	122.3	162.4	139.4	128.2	123.9	110.3	110.1	117.9	123.9
111.3	101	128.7	119.7			124.6	113.2	133.6	157
						167.1	135.3

## Sheet: Suppl. fig. 5g
	a4 axial ratio
	Control	Cpr11ADf	Tb1		ANOVA summary
	0.196073	0.197748	0.163358		F	25.14
	0.20935	0.193598	0.171511		P value	<0.0001
	0.197928	0.186859	0.166022		P value summary	****
	0.226578	0.179434	0.167622		Significant diff. among means (P < 0.05)?	Yes
	0.214877	0.196403	0.160719		R squared	0.7154
	0.195344	0.179993	0.178898
	0.195751	0.194738	0.1749		Brown-Forsythe test
	0.190086		0.177904		F (DFn, DFd)	0.4837 (2, 20)
					P value	0.6235
mean	0.203248	0.189825	0.170117		P value summary	ns
S.D.	0.0124697	0.00772286	0.00675663		Are SDs significantly different (P < 0.05)?	No
Tukey's multiple comparisons test					Bartlett's test
Number of families=1; number of comparisons=3; alpha=0.05					Bartlett's statistic (corrected)	2.82
					P value	0.2441
vs. Control					P value summary	ns
Mean Diff.		0.01342	0.03313		Are SDs significantly different (P < 0.05)?	No
95.00% CI of diff.		0.001120 to 0.02573	0.02125 to 0.04502
Significant?		Yes	Yes		ANOVA table	SS	DF	MS	F (DFn, DFd)	P value
Summary		*	****		Treatment (between columns)	0.004439	2	0.002219	F (2, 20) = 25.14	P<0.0001
Adjusted P Value		0.031	<0.0001		Residual (within columns)	0.001766	20	8.829e-05
					Total	0.006205	22
vs. Cpr11ADf
Mean Diff.			0.01971		Data summary
95.00% CI of diff.			0.007404 to 0.03201		Number of treatments (columns)	3
Significant?			Yes		Number of values (total)	23
Summary			**
Adjusted P Value			0.0017

## Sheet: Suppl. fig. 5h
	Notum axial ratio
	Control	Cpr11ADf	Tb1		ANOVA summary
	0.8959	0.9748	0.9223		F	6.193
	0.9259	0.8226	0.8376		P value	0.0065
	0.9422	0.9234	0.7941		P value summary	**
	0.9428	0.8756	0.8455		Significant diff. among means (P < 0.05)?	Yes
	0.9174	0.8759	0.9114		R squared	0.3313
	0.939	0.8628	0.8739
	0.9121	0.9488	0.815		Brown-Forsythe test
	0.9678	0.9495	0.8246		F (DFn, DFd)	2.405 (2, 25)
	0.8988	0.9324	0.947		P value	0.1109
			0.783		P value summary	ns
					Are SDs significantly different (P < 0.05)?	No
mean	0.926878	0.907311	0.85544
S.D.	0.023364	0.050117	0.0561145		Bartlett's test
					Bartlett's statistic (corrected)	5.546
Tukey's multiple comparisons test					P value	0.0625
Number of families=1; number of comparisons=3; alpha=0.05					P value summary	ns
					Are SDs significantly different (P < 0.05)?	No
vs. Control
Mean Diff.		0.01957	0.07144		ANOVA table	SS	DF	MS	F (DFn, DFd)	P value
95.00% CI of diff.		-0.03440 to 0.07353	0.01884 to 0.1240		Treatment (between columns)	0.02616	2	0.01308	F (2, 25) = 6.193	P=0.0065
Significant?		No	Yes		Residual (within columns)	0.0528	25	0.002112
Summary		ns	**		Total	0.07896	27
Adjusted P Value		0.6434	0.0065
					Data summary
vs. Cpr11ADf					Number of treatments (columns)	3
Mean Diff.			0.05187		Number of values (total)	28
95.00% CI of diff.			-0.0007243 to 0.1045
Significant?			No
Summary			ns
Adjusted P Value			0.0538

[truncated: 1 more sheets: Sample numbers in histology]
